# Supplementary material for: Neonatal Screening for Congenital Adrenal Hyperplasia in Indian Newborns with Reflex Genetic Analysis of 21-Hydroxylase Deficiency
Source: Int J Neonatal Screen. 2023 Feb 21;9(1):9. doi: 10.3390/ijns9010009 (PMC10053538; doi:10.3390/ijns9010009)
Supplement: Supplementary file 1 [file IJNS-09-00009-s001.zip]

Archive with 1 entries (1 files):
- IJNS-2170390-supplementary.pdf
